# Supplementary material for: In situ visualization of endothelial cell-derived extracellular vesicle formation in steady state and malignant conditions
Source: Nat Commun. 2024 Oct 22;15:8802. doi: 10.1038/s41467-024-52867-5 (PMC11496675; doi:10.1038/s41467-024-52867-5)
Supplement: Supplementary file 19 — Source Data [file 41467_2024_52867_MOESM19_ESM.xlsx]

## Sheet: Fig 1a
	Flk1-GFP+ EVs per uL
	wt	Flk1-GFP		ttest
	0	4.98221		5.24533e-05
	0	4.78088
	0	0
	0	1.07784
	0.406091	7.01754
	0	8.5282
	0	4.00637
	0	6.32452
	0	5.6266
	0	10.6437
	0	15.5788
		14.387
		23.5028
		14.664
		20.5128
		19.2813
		12.5366
		2.50447
		2.3166
		9.28882
		5.67237
		10.3946
		1.38
		1.05
		9.45758
		22.5083
		17.4793
		13.0876

## Sheet: Fig 1b
	Absolute number Flk1-GFP+ EVs
	BM	Spleen
	1900.83	6855.44
	1887.2	6134.37
	2809.36	5367.79
	12268.7	26269.7
	5148.27	11754.8
	14635.1	16556.3
	3908.79	9397.94
	4511.97	18146.3
	4906.44	12493.8

## Sheet: Fig 1d
		Diameter of Flk1-GFP+ EVs measured by confocal microscopy
		Flk1-GFP+ EVs		AVE:
		3.95		3.62977
		5.62
		2.85
		2.53
		2.56
		4.83
		2.87
		4
		4.79
		3.06
		3.63
		6.32
		3.41
		3.25
		4.27
		3.63
		5.09
		4.21
		3.01
		5.07
		5.37
		3.97
		3.65
		4.47
		4.22
		2.85
		3.94
		2.84
		2.67
		2.44
		4.2
		4.64
		4.07
		2.22
		3.76
		3.15
		4.54
		4
		5.06
		2.94
		2.86
		3.89
		4.72
		3.78
		3.33
		3.89
		3.75
		5.64
		3.35
		3.61
		3.09
		5.09
		4.09
		4.086
		5.315
		2.987
		3.021
		2.872
		3.231
		3.808
		3.421
		3.119
		2.76
		2.285
		2.516
		3.112
		3.888
		2.987
		3.13
		2.724
		2.717
		2.19
		2.996
		4.053
		2.714
		2.57
		3.999
		2.312
		2.899

## Sheet: Fig 1i
		Flk1-GFP EV diameter measured by intravital microscopy
		Flk1-GFP+ EVs		AVE
		3
		3.3		3.47895
		3.6
		3.3
		3.3
		4.2
		4
		3.2
		3.5
		3.2
		3.7
		3.6
		3.8
		3.6
		4.4
		3.3
		3.1
		3.4
		2.6

## Sheet: Fig 1j
	Flk1-GFP+ EV formation events/2 h imaging
	Flk1-GFP+ EVs
	1.4
	0.5
	1.9
	0.5
	1
	0.6
	0.5
	1.9

## Sheet: Fig 1k
		% Hoechst+ Flk1 GFP+ EVs
		Flk1-GFP+ EVs
		13.3333
		4.66667
		31.9588
		51.2605
		37.9592
		41.9355
		45.2261
		21.374
		29.0698
		20

## Sheet: Fig 1l
		% Tom20+ Flk1-GFP+ EVs
		Flk1-GFP+ EVs
		60
		51.0204
		56.25
		43.1193
		44.4444
		32.2034
		75.641
		75.5556

## Sheet: Fig 1m
		% MitoTracker Red+ Flk1 GFP+ EVs
		Flk1-GFP+ EVs
		70.1613
		67.8788
		72.3881
		76.0736
		96
		98.0392
		95.7746
		82.3308

## Sheet: Fig 1n
	0 μM	0 μM	10 μM	20 μM
	82.2	1874	488	363
	62.9	1492	427	336
	21.8	2963	547	347
	24.4	3292	538	388
	11.6	2614	611	402
	12.8	2438	467	409
			TTEST
			3.60466e-05	1.92967e-05

## Sheet: Fig 1p
	%AV+ Flk1 GFP+ EVs
	Flk1-GFP+ EVs
	45.6522
	29.8851
	30.1587
	60.6557
	56
	43.8356
	25.4167
	40
	44.4915

[truncated: 45 more sheets: Fig 1r, Fig 1s, Fig 1t, Fig 1u, Fig 1v, Fig 1w, Fig 1x, Fig 2c, Fig 2d, Fig 2e, Fig 2f, Fig 2g, Fig 2i, Fig 3c, Fig 3d, Fig 3e, Fig 3g, Fig 3i, Fig. 3j, Fig3k …]
